# Supplementary material for: Telemedicine in Times of Crisis—A SWOT Assessment Based on Romanian Healthcare Professionals’ Perceptions
Source: Healthcare (Basel). 2025 Sep 29;13(19):2474. doi: 10.3390/healthcare13192474 (PMC12523996; doi:10.3390/healthcare13192474)
Supplement: Supplementary file 1 [file healthcare-13-02474-s001.zip]

Archive with 1 entries (1 files):
- healthcare-3854045-supplementary.pdf
